# Supplementary material for: The Neuronal Overexpression of Gclc in Drosophila melanogaster Induces Life Extension With Longevity-Associated Transcriptomic Changes in the Thorax
Source: Front Genet. 2019 Mar 5;10:149. doi: 10.3389/fgene.2019.00149 (PMC6411687; doi:10.3389/fgene.2019.00149)
Supplement: Supplementary file 2 [file Table_2.XLSX]

## Sheet: Mlp60A
Supplementary Table 2. Quantitative real-time PCR validation of the differentially expressed skeletal muscle related genes. The data are the average ± standard error of three independent replicated qPCR.
Sample Name	Age	Sex	2^(-DDCt)	s.d. -	s.d. +	increase	dicrease
26F1TY1	Young	female	0.449662	0.0817144	0.0998617		2.22389
26M1TY3	Young	male	0.619078	0.139245	0.179653		1.61531
26F1TO2	Old	female	0.424322	0.095571	0.123354		2.3567

## Sheet: Arc1
Supplementary Table 2. Quantitative real-time PCR validation of the differentially expressed skeletal muscle related genes. The data are the average ± standard error of three independent replicated qPCR.
Sample Name	Age	Sex	2^(-DDCt)	s.d. -	s.d. +	increase	dicrease
26F1TY1	Young	female	0.312119	0.0905843	0.127624		3.20391
26M1TY3	Young	male	0.213718	0.0644155	0.0922072		4.67906
26F1TO2	Old	female	0.29453	0.092584	0.13503		3.39524

## Sheet: Act88F
Supplementary Table 2. Quantitative real-time PCR validation of the differentially expressed skeletal muscle related genes. The data are the average ± standard error of three independent replicated qPCR.
Sample Name	Age	Sex	2^(-DDCt)	s.d. -	s.d. +	increase	dicrease
26F1TY1	Young	female	0.552979	0.124859	0.161274		1.80839
26M1TY3	Young	male	0.297189	0.0618895	0.0781679		3.36486
26F1TO2	Old	female	0.643969	0.144901	0.186972		1.55287
