# Supplementary material for: The Neuronal Overexpression of Gclc in Drosophila melanogaster Induces Life Extension With Longevity-Associated Transcriptomic Changes in the Thorax
Source: Front Genet. 2019 Mar 5;10:149. doi: 10.3389/fgene.2019.00149 (PMC6411687; doi:10.3389/fgene.2019.00149)
Supplement: Supplementary file 3 [file Table_3.xlsx]

## Sheet: Sheet1
Supplementary Table 3. Lists of genes with aletered expression caused by transgenic Gclc in various groups of samples: 1- Tg Males, 2-Tg Females, 3- NTg Males, 4- NTg Females. Data from Venn diagram.
Comparison groups	total	Genes
1 2 3 4	19	Scp1 CR43651 CR42646 CG10014 Porin2 CG10814 ninaE SERCA CG34423 mt:srRNA CR44168 CG7409 Taf12L Arr2 Nplp3 CG15617 Mf CG13026 Zasp67
1 2 3	2	CG7298 CG15657
1 2 4	6	CG13215 osk Arr1 CG4962 RpS5b CG30289
1 3 4	2	Npc2e CG16884
2 3 4	9	ND-B8 Hsp26 Mpcp1 Hsp70Ab CG13177 Hsp27 CG34327 CG2656 CG7214
1 2	25	ninaD Ser8 CG2772 iotaTry CG11912 Jon99Fi PGRP-SC1a Jon25Biii Ag5r2 CG11911 CG16749 mag CG7916 CG33093 CG10472 Jon65Ai lambdaTry LysX CG15534 CG10827 CG33306 CG17571 CG11162 CG12057 Jon65Aii
1 3	26	tim CG13461 SPH93 AttB eloF CG8329 CG13641 CG14244 CR44809 E(spl)malpha-BFM AttC CG7763 CR45119 CG9676 atk Dro CG6271 CG6277 CG34168 CG12506 DptB AttA CG18649 CG33468 CG8343 CG9837
1 4	8	tld CG32313 CR45813 CG7017 MtnE CecB Sfp53D CG9314
2 3	6	Nna1 CR43928 Pgcl CG2663 Cpr47Ea CG31259
2 4	24	Pdh CG7203 Gapdh1 CG17018 Hsp70Bc CG12998 NimC4 CG43095 CR44050 CycB 28SrRNA-Psi:CR45859 CG11413 CR45203 CG14022 CG11052 Cp19 eIF4E3 yl Hsp68 eIF4E6 dhd Cp16 alphaTub85E CG9733
3 4	6	CG15829 CR44992 TpnC4 CR45161 sro fln
1	63	GstD2 CG8560 CG12374 Cp7Fb LysS CG6295 Lsp1alpha Cp36 GstD6 CG13905 CG13694 ATPsynepsilonL CG33258 Cda4 Ir31a AttD CG13423 Cp7Fc CG6933 CG13311 CG31454 CG31546 snRNA:7SK CG10140 ninaA Diedel3 CG43348 CG8562 GstD10 cutlet Vm26Aa CG3513 CG14893 Jon74E CG10962 CG44625 CG17633 ImpL1 Cp38 CG15219 Mst84Dd CG10000 CG13749 CR43452 Obp19c CG8563 LysE e(y)2b CG9875 CG3604 GstD4 CG44013 CR11538 LysB Sox21a …
2	76	CR44976 CG9568 CG18404 CG42335 CR44996 CG31636 CR45046 CG3706 CG14820 Pbp45 CG7631 CG5767 Try29F Jon99Fii CG8997 CG12105 CG10477 CR45683 CG7135 Hsp67Bc mt:lrRNA CG1946 LManVI CR44911 Lsp2 CG1979 Cyp303a1 CG14321 CG8774 CG15533 CG34199 CG6403 Jhe CG8093 LManV CR46048 CG31463 CR43989 TotC CG11149 Ser6 CG9682 CG7953 CG11403 Hsp23 Mal-A4 CR45621 CG33965 CG18585 CG9297 CG7025 kdn CR44351 CG3106 Jon44E…
3	56	ocn bap Mst84Db CG5724 CG31740 CG11318 CG8620 CG42329 CG18643 CG11211 S-Lap4 Gnmt aay CR45601 Rh4 CG9826 CG13946 CR44046 CG6870 CG6337 Jon25Bi CG34051 CR44192 CG34256 Odc2 Jon25Bii Yp1 CG2127 Mst87F CR44910 CG33510 CR12628 CG8908 CG31468 Yp2 CG14957 CG46059 CG17376 Pebp1 CG9029 CG10383 Rh6 CG12985 CR44688 CG31988 Yp3 Cpr49Ae CR44321 CG10918 edin CG10252 CG12699 CG13947 LManIV tfc CG11425
4	109	CG10050 SmydA-6 Or71a CR44310 CG11674 CG12896 stg fs(1)Ya piwi CG33939 CG31041 CR43929 ppk17 fs(1)M3 zpg pgc plu exu CG7294 Cdk1 Mcm10 CR46015 CG14931 CG10336 Vm26Ab BigH1 polo CG6333 tum Claspin CG42561 Tsf3 CG4476 Spn28Dc Cks30A Desat2 CG13599 CG34459 Pen xmas-1 msb1l Cyp6a19 18SrRNA-Psi:CR41602 CG17104 spd-2 CG14814 Obp83a hll nos CG14036 CG7208 gammaTub37C CG13024 28SrRNA-Psi:CR45848 squ Cdc6…
