# Supplementary material for: The Neuronal Overexpression of Gclc in Drosophila melanogaster Induces Life Extension With Longevity-Associated Transcriptomic Changes in the Thorax
Source: Front Genet. 2019 Mar 5;10:149. doi: 10.3389/fgene.2019.00149 (PMC6411687; doi:10.3389/fgene.2019.00149)
Supplement: Supplementary file 4 [file Table_4.xlsx]

## Sheet: Sheet1
Supplementary Table 4. Pathways enriched with genes, which expression is affected by Gclc overexpression.
Reactome id	Pathway Name	Genes in top-40 upreg	Top-40 upreg real [annotated] size	Expected genes in Top-40 upreg	Term's genes in genome	Total [annotated] genes in genome	p-value
R-DME-114508	Effects of PIP2 hydrolysis	1	9	0.021797	10	4129	0.0216078
R-DME-73621	Pyrimidine catabolism	1	9	0.021797	10	4129	0.0216078
R-DME-74259	Purine catabolism	1	9	0.0239767	11	4129	0.0237456
R-DME-196807	Nicotinate metabolism	1	9	0.0326956	15	4129	0.0322553
R-DME-901032	ER Quality Control Compartment (ERQC)	1	9	0.0348753	16	4129	0.0343724
R-DME-416476	G alpha (q) signalling events	1	9	0.0392347	18	4129	0.0385942
R-DME-70614	Amino acid synthesis and interconversion (transamination)	1	9	0.0414144	19	4129	0.0406989
R-DME-6798695	Neutrophil degranulation	3	9	0.828288	380	4129	0.0426876
R-DME-8956319	Nucleobase catabolism	1	9	0.0435941	20	4129	0.0427996
R-DME-390918	Peroxisomal lipid metabolism	1	9	0.0479535	22	4129	0.0469887
R-DME-901042	Calnexin/calreticulin cycle	1	9	0.0501332	23	4129	0.0490771
R-DME-418346	Platelet homeostasis	1	9	0.0414144	19	4129	0.0406989
R-DME-111933	Calmodulin induced events	1	9	0.0457738	21	4129	0.0448962
R-DME-111996	Ca-dependent events	1	9	0.0457738	21	4129	0.0448962
R-DME-111997	CaM pathway	1	9	0.0457738	21	4129	0.0448962
R-DME-8848021	Signaling by PTK6	1	9	0.0457738	21	4129	0.0448962
R-DME-9006927	Signaling by Non-Receptor Tyrosine Kinases	1	9	0.0457738	21	4129	0.0448962
R-DME-1489509	DAG and IP3 signaling	1	9	0.0479535	22	4129	0.0469887
R-DME-75205	Dissolution of Fibrin Clot	1	9	0.0501332	23	4129	0.0490771
